# Supplementary material for: Uncovering the Mechanism of Curcuma in the Treatment of Ulcerative Colitis Based on Network Pharmacology, Molecular Docking Technology, and Experiment Verification
Source: Evid Based Complement Alternat Med. 2021 Jun 16;2021:6629761. doi: 10.1155/2021/6629761 (PMC8225429; doi:10.1155/2021/6629761)
Supplement: Supplementary Materials — Table S1: compound targets for each component in curcuma by prediction. Table S2: UC-related targets in GeneCards and DisGeNet and papers published in CNKI and PubMed. Table S3: component-target-pathway connection. [file 6629761.f1.zip]

Archive with 3 entries (3 files):
- 6629761.f1/Table S1 components and targets of curcuma.pdf
- 6629761.f1/Table S2 UC targets (1).pdf
- 6629761.f1/TableS3 COMPONENT-PATHWAT-TARGETS.pdf
